# Supplementary material for: Perception and Readiness to Undertake Maggot Debridement Therapy with the Use of Lucilia sericata Larvae in the Group of Nurses
Source: Int J Environ Res Public Health. 2022 Mar 2;19(5):2895. doi: 10.3390/ijerph19052895 (PMC8910558; doi:10.3390/ijerph19052895)
Supplement: Supplementary file 1 [file ijerph-19-02895-s001.zip]

Archive with 1 entries (1 files):
- ijerph-1605365-supplementary.pdf
